# Supplementary material for: A mechanical-coupling mechanism in OSCA/TMEM63 channel mechanosensitivity
Source: Nat Commun. 2023 Jul 4;14:3943. doi: 10.1038/s41467-023-39688-8 (PMC10319725; doi:10.1038/s41467-023-39688-8)
Supplement: Supplementary file 4 — Source Data [file 41467_2023_39688_MOESM4_ESM.xlsx]

## Sheet: Supplementary Figure 5a
		Uncropped gel for Supplementary Figure 5a
